# Supplementary material for: Genome‐Wide Diversity in Lowland and Highland Maize Landraces From Southern South America: Population Genetics Insights to Assist Conservation
Source: Evol Appl. 2024 Dec 1;17(12):e70047. doi: 10.1111/eva.70047 (PMC11609054; doi:10.1111/eva.70047)
Supplement: Supplementary file 6 — Table S1. Data of individuals sequenced by ddRADseq. A priori classification was based on Lia et al. (2009), Bracco et al. (2016), López et al. (2021) and Rivas et al. (2022). Individuals unequivocally assigned to the FNEA and HNWA genetic clusters by STRUCTURE and DAPC methods (membership coefficients or assignment probabilities > 0.75) (Figure 2C,D) are marked in orange and green, respectively. FNEA: Floury maize of Northeastern Argentina. PNEA: Popcorn of Northeastern Argentina. HNWA: Highland maize of Northwestern Argentina. LNWA: Lowland maize of Western Argentina. PNWA: Popcorn of Northwestern Argentina. VAV: ID of the ‘N.I. Vavilov’ Plant Genetic Resource Laboratory, Faculty of Agronomy, University of Buenos Aires. ARZM: ID of the ‘Banco Activo de Germoplasma INTA Pergamino’. Coordinates are provided in decimal degrees. [file EVA-17-e70047-s005.xlsx]

## Sheet: Hoja1
Supplementary table 1. Data of individuals sequenced by ddRADseq. A priori classification was based on Lia et al. (2009), Bracco et al. (2016), López et al. (2021) and Rivas et al. (2022). Individuals unequivocally assigned to the FNEA and HNWA genetic clusters by STRUCTURE and DAPC methods (membership coefficients or assignment probabilities > 0.75) (Figure 2C and D) are marked in orange and gre…
Sample ID	Germplasm Bank ID	Race	A priori classification	Collection Site Name	Latitude	Longitude	Altitude (masl)
sar536-2019.sorted	VAV6313	Pisingallo	PNWA	Los Toldillos, Piedras Blancas, Dpto. Ambato, Catamarca, Argentina	-27.9508	-65.9273	1600
sar537-2019.sorted	VAV6605	Pipoca Amarillo	PNEA	Piñalito, Dpto. San Pedro, Misiones, Argentina	-26.523	-53.924	680
sar538-2019.sorted	VAV6605	Pipoca Amarillo	PNEA	Piñalito, Dpto. San Pedro, Misiones, Argentina	-26.523	-53.924	680
sar539-2019.sorted	ARZM 09020	Avatí Moroti	LNWA	Yuto, Dpto. Ledesma, Jujuy, Argentina	-23.5063	-64.7131	1500
sar540-2019.sorted	ARZM 10083	Dentado blanco	LNWA	Aristóbulo del Valle, Dpto. Capital, Tucumán, Argentina	-26.5974	-65.9531	1700
sar541-2019.sorted	ARZM 09402	Dentado amarillo	LNWA	Tiraxi, Dpto. Manuel Belgrano, Jujuy, Argentina	-24.0045	-65.3525	1760
sar542-2019.sorted	ARZM 09207	Chulpi	HNWA	Puerta de Juella, Dpto. Tilcara, Jujuy, Argentina	-23.5847	-65.4149	2560
sar543-2019.sorted	ARZM 09307	Culli	HNWA	Villa Perchel,Dpto. Tilcara, Jujuy, Argentina	-23.577	-65.3926	2600
sar544-2019.sorted	ARZM 09209	Cuzco	HNWA	Puerta de Juella, Dpto. Tilcara, Jujuy, Argentina	-23.5852	-65.4141	2800
sar545-2019.sorted	ARZM 09210	Morocho	HNWA	Puerta de Juella, Dpto. Tilcara, Jujuy, Argentina.	-23.5852	-65.4141	2950
sar546-2019.sorted	ARZM 09377	Capia Amarillo	HNWA	Tumbaya, Dpto. Tumbaya, Jujuy, Argentina	-23.8573	-65.4689	2094
sar547-2019.sorted	ARZM 09283	Capia Blanco	HNWA	Uquía, Dpto. Humahuaca, Jujuy, Argentina	-23.3069	-65.3576	3100
sar548-2019.sorted	ARZM 09265	Perlita	HNWA	Calete, Dpto. Humahuaca, Jujuy, Argentina	-23.239	-65.3429	2920
sar549-2019.sorted	VAV6586	Blanco ancho	FNEA	Aldea Guavirá Poty, Dpto. San Pedro, Misiones, Argentina	-26.6478	-54.2392	512
sar550-2019.sorted	VAV6601	Overo	FNEA	Pozo Azul, Dpto. San Pedro, Misiones, Argentina	-26.3546	-53.8108	542
sar551-2019.sorted	VAV6617	Overo	FNEA	Aldea Guavirá Poty, Dpto. San Pedro, Misiones, Argentina	-26.6478	-54.2392	512
sar552-2019.sorted	VAV6604	colorado de misiones	FNEA	Pozo Azul, Dpto. San Pedro, Misiones, Argentina	-26.3546	-53.8108	538
sar553-2019.sorted	VAV6602	Blanco ancho	FNEA	Pozo Azul, Dpto. San Pedro, Misiones. Argentina	-26.3546	-53.8108	538
sar554-2019.sorted	VAV6591	Amarillo Angosto	FNEA	Pozo Azul, Dpto. San Pedro, Misiones, Argentina	-26.3546	-53.8108	538
sar555-2019.sorted	VAV6595	Overo	FNEA	Aldea Alecrín, Dpto. El Dorado, Misiones, Argentina	-26.4837	-53.8558	554
sar556-2019.sorted	VAV6599	Blanco Angosto	FNEA	Aldea Alecrín, Dpto. El Dorado, Misiones, Argentina	-26.4837	-53.8558	554
sar557-2019.sorted	VAV6602	Blanco ancho	FNEA	Pozo Azul, Dpto. San Pedro, Misiones. Argentina	-26.3546	-53.8108	539
sar558-2019.sorted	ARZM 08025	Avati Moroti	FNEA	Pozo Azul, Dpto. San Pedro, Misiones. Argentina	-26.3546	-53.8108	539
sar559-2019.sorted	ARZM 09361	Capia Garrapata	HNWA	Maimará, Dpto. Tilcara, Jujuy, Argentina	-23.5784	-65.3944	2375
sar560-2019.sorted	VAV6743	Pisingallo	PNWA	Calete, Dpto. Humahuaca, Jujuy, Argentina	-23.2542	-65.3431	2980
sar561-2019.sorted	VAV6732	Pisingallo	PNWA	Colonia San José, Huacalera, Dpto. de Tilcara, Jujuy, Argentina	-23.4286	-65.3564	2714
sar562-2019.sorted	ARZM 06109	Avatí Moroti	FNEA	Lapachito, Gral. Donovan, Chaco, Argentina	-27.1598	-59.3864	64
sar563-2019.sorted	VAV6601	Overo	FNEA	Pozo Azul, Dpto. San Pedro, Misiones, Argentina	-26.3546	-53.8108	542
sar564-2019.sorted	VAV6616	Rosado A	FNEA	Aldea Guavirá Poty, Dpto. San Pedro, Misiones	-26.6478	-54.2392	512
sar566-2019.sorted	VAV6593	Amarillo angosto	FNEA	Aldea Alecrín, Dpto. Eldorado, Misiones, Argentina	-26.4837	-53.8558	556
sar567-2019.sorted	VAV6611	Amarillo ancho	FNEA	Pozo Azul, Dpto. San Pedro, Misiones, Argentina	-26.3546	-53.8108	542
sar568-2019.sorted	VAV6599	Blanco ANgosto	FNEA	Aldea Alecrín, Dpto. El Dorado, Misiones, Argentina	-26.4837	-53.8558	556
sar569-2019.sorted	VAV6597	Azul de Misiones	FNEA	Aldea Alecrín, Dpto. Eldorado, Misiones, Argentina	-26.4837	-53.8558	554
sar570-2019.sorted	VAV6167	Altiplano	HNWA	El Puesto, Dpto. Santa Victoria, Salta, Argentina			3000
sar572-2019.sorted	ARZM 09264	Capia Variegado	HNWA	Calete, Dpto. Humahuaca, Jujuy, Argentina	-23.2518	-65.3297	2920
sar573-2019.sorted	ARZM 09020	Avatí Moroti	LNWA	Yuto, Dpto. Ledesma, Jujuy, Argentina	-23.5063	-64.7131	1500
sar574-2019.sorted	ARZM 09178	Amarillo de 8 hileras	LNWA	Barcena, Dpto. Tumbaya, Jujuy, Argentina	-23.9718	-65.4384	1800
sar575-2019.sorted	ARZM 09264	Capia Variegado	HNWA	Calete, Dpto. Humahuaca, Jujuy, Argentina	-23.2518	-65.3297	2920
sar576-2019.sorted	ARZM 09298	Perla	HNWA	Chijra, Dpto. Humahuaca, Jujuy, Argentina	-23.2097	-65.3641	2800
sar577-2019.sorted	ARZM 09228	Capia rosado	HNWA	La Banda, Dpto. Tilcara, Jujuy, Argentina	-23.5761	-65.3875	2580
sar578-2019.sorted	VAV6703	Culli	HNWA	La Posta de Hornillos, Tilcara, Jujuy, Argentina	-23.6536	-65.4308	2373
sar579-2019.sorted	VAV6474	Altiplano	HNWA	Mal Paso, Dpto. Susques, Jujuy, Argentina	-23.4007	-66.3628	3580
sar580-2019.sorted	ARZM 08068	Calchaqui	LNWA	Buena Vista, Dpto. Guachipas, Salta, Argentina	-25.5617	-65.454	1120
sar581-2019.sorted	VAV6482	Orgullo cuarenton	LNWA	La Candelaria, Dpto. Candelaria, Salta, Argentina	-26.131	-65.0621	1600
sar582-2019.sorted	ARZM 09265	Perlita	HNWA	Calete, Dpto. Humahuaca, Jujuy, Argentina	-23.239	-65.3429	2920
sar584-2019.sorted	ARZM 10084	Cristalino Amarillo	LNWA	Amaicha del Valle, Dpto. Tafí del Valle, Tucumán, Argentina	-26.5907	-65.9228	1990
sar585-2019.sorted	ARZM 09380	Cristalino Amarillo	HNWA	Tumbaya, Dpto. Tumbaya, Jujuy, Argentina	-23.8573	-65.4689	2094
sar586-2019.sorted	ARZM 09380	Cristalino Amarillo	HNWA	Tumbaya, Dpto. Tumbaya, Jujuy, Argentina	-23.8573	-65.4689	2094
sar587-2019.sorted	VAV6732	Pisingallo	PNWA	Colonia San José, Huacalera, Dpto. de Tilcara, Jujuy, Argentina	-23.4286	-65.3564	2714
sar588-2019.sorted	ARZM 09206	Capia Garrapata	HNWA	Puerta de Juella, Dpto. Tilcara, Jujuy, Argentina	-23.6147	-65.4106	2560
sar589-2019.sorted	VAV6473	Altiplano	HNWA	Susques, Dpto. Susques, Jujuy, Argentina.	-23.4328	-66.4902	3620
sar590-2019.sorted	ARZM 09277	Pisingallo	PNWA	Calete, Dpto. Humahuaca, Jujuy, Argentina	-23.2518	-65.3297	2920
sar591-2019.sorted	VAV6616	Rosado	FNEA	Aldea Guavirá Poty, Dpto. San Pedro, Misiones	-26.6478	-54.2392	512
sar592-2019.sorted	VAV6621	Rosado	FNEA	Aldea Guavirá Poty, Dpto. San Pedro, Misiones	-26.6478	-54.2392	512
sar594-2019.sorted	VAV6593	Amarillo Angosto	FNEA	Aldea Alecrín, Dpto. Eldorado, Misiones, Argentina	-26.4837	-53.8558	555
sar595-2019.sorted	VAV6611	Amarillo Ancho	FNEA	Pozo Azul, Dpto. San Pedro, Misiones, Argentina	-26.3546	-53.8108	541
sar596-2019.sorted	ARZM 08068	Calchaquí	LNWA	Buena Vista, Dpto. Guachipas, Salta, Argentina	-25.5617	-65.454	1120
sar597-2019.sorted	VAV6617	Overo	FNEA	Aldea Guavirá Poty, Dpto. San Pedro, Misiones, Argentina	-26.6478	-54.2392	512
sar598-2019.sorted	VAV6602	Blanco Ancho	FNEA	Pozo Azul, Dpto. San Pedro, Misiones, Argentina	-26.3546	-53.8108	541
sar599-2019.sorted	ARZM 10083	Dentado Blanco	LNWA	Aristóbulo del Valle, Dpto. Capital, Tucumán, Argentina	-26.5974	-65.9531	1700
sar600-2019.sorted	ARZM 09020	Avati Moroti	LNWA	Yuto, Dpto. Ledesma, Jujuy, Argentina	-23.5063	-64.7131	1500
sar601-2019.sorted	ARZM 08025	Avati Moroti	LNWA	El Ceibal, Dpto. Candelaria, Salta, Argentina	-25.8881	-64.8529	1400
sar602-2019.sorted	ARZM 08068	Calchaqui	LNWA	Buena Vista, Dpto. Guachipas, Salta, Argentina	-25.5617	-65.454	1120
sar603-2019.sorted	VAV6167	Altiplano	HNWA	El Puesto, Dpto. Santa Victoria, Salta, Argentina	-22.2527	-64.9644	3000
sar669-2019.sorted	VAV6619	Tupi amarillo	FNEA	Colonia Mado Delicia, Dpto. Eldorardo, Misiones, Argentina	-26.2406	-54.6036	211
sar670-2019.sorted	VAV6605	Pipoca Amarillo	PNEA	Piñalito, Dpto. San Pedro, Misiones, Argentina	-26.523	-53.924	680
sar671-2019.sorted	VAV6608	Tupí Amarillo	FNEA	Piñalito, Dpto. San Pedro, Misiones, Argentina	-26.523	-53.924	680
sar672-2019.sorted	VAV6594	Colorado Misiones	FNEA	Aldea Alecrín, Dpto. El Dorado. Misiones, Argentina.	-26.4837	-53.8558	556
sar673-2019.sorted	VAV6587	Blanco angosto	FNEA	Aldea Alecrín, Dpto. El Dorado. Misiones, Argentina	-26.4837	-53.8558	556
sar674-2019.sorted	ARZM 09178	Amarillo de 8 hileras	LNWA	Barcena, Dpto. Tumbaya, Jujuy, Argentina	-23.9718	-65.4384	1800
sar675-2019.sorted	ARZM 09264	Capia Variegado	HNWA	Calete, Dpto. Humahuaca, Jujuy, Argentina	-23.2518	-65.3297	2920
sar676-2019.sorted	ARZM 09377	Capia amarillo	HNWA	Tumbaya, Dpto. Tumbaya, Jujuy, Argentina	-23.8573	-65.4689	2094
sar677-2019.sorted	ARZM 09228	Capia rosado	HNWA	La Banda, Dpto. Tilcara, Jujuy, Argentina	-23.5761	-65.3875	2580
sar678-2019.sorted	ARZM 09402	Dentado Amarillo	LNWA	Tiraxi, Dpto. Manuel Belgrano, Jujuy, Argentina	-24.0045	-65.3525	1760
sar679-2019.sorted	ARZM 09210	Morochito	HNWA	Quebrada de Juella, Dpto. Tilcara, Jujuy, Argentina	-23.519	-65.4066	2800
sar680-2019.sorted	ARZM 10082	Perla	HNWA	Amaicha del Valle, Dpto. Tafí del Valle, Tucumán, Argentina	-26.5974	-65.9531	1990
sar681-2019.sorted	ARZM 09277	Pisingallo	PNWA	Calete, Dpto. Humahuaca, Jujuy, Argentina	-23.2518	-65.3297	2920
sar682-2019.sorted	ARZM 09307	Culli	HNWA	Villa Perchel,Dpto Tilcara, Jujuy, Argentina	-23.577	-65.3926	2600
sar683-2019.sorted	ARZM 09283	Capia Blanco	HNWA	Uquía, Dpto. Humahuaca, Jujuy, Argentina	-23.3069	-65.3576	3100
sar685-2019.sorted	VAV6610	Blanco Angosto	FNEA	Pozo Azul, Dpto. San Pedro, Misiones, Argentina	-26.3546	-53.8108	542
sar686-2019.sorted	ARZM 10082	Perla	LNWA	Amaicha del Valle, Dpto Tafi del Valle, Tucumán, Argentina.	-26.5974	-65.9531	1990
sar687-2019.sorted	ARZM 09183	Blanco 8 hileras	LNWA	Barcena, Dpto. Tumbaya, Jujuy, Argentina	-23.9718	-65.4384	1800
sar688-2019.sorted	ARZM 09213	Amarillo de 8 hileras	HNWA	Quebrada de Juella, Dpto. Tilcara, Jujuy, Argentina	-23.5916	-65.4238	2505
sar689-2019.sorted	ARZM 09249	Chulpi	HNWA	Colonia San José, Dpto Tilcara, Jujuy, Argentina	-23.3886	-65.3447	2461
sar690-2019.sorted	ARZM 09366	Cuzco	HNWA	Chicapa, Dpto Tilcara, Jujuy, Argentina	-23.5844	-65.3978	2461
sar691-2019.sorted	ARZM 09291	Capia Blanco	HNWA	Uquía, Dpto. Humahuaca, Jujuy, Argentina	-23.3069	-65.3576	2818
sar692-2019.sorted	ARZM 09361	Capia Garrapata	HNWA	Maimará, Dpto. Tilcara, Jujuy, Argentina	-23.5725	-65.3813	2334
