# Supplementary material for: Genome‐Wide Diversity in Lowland and Highland Maize Landraces From Southern South America: Population Genetics Insights to Assist Conservation
Source: Evol Appl. 2024 Dec 1;17(12):e70047. doi: 10.1111/eva.70047 (PMC11609054; doi:10.1111/eva.70047)
Supplement: Supplementary file 7 — Table S2. Occurrence locations of FNEA (floury maize of Northeastern Argentina) and HNWA (highland maize of Northwestern Argentina) individuals employed in the MaxEnt analyses. Locations were retrieved from Bracco et al. (2016) and this work (Table S1). Groups were limited based on the STRUCTURE and DAPC analyses (membership coefficients or assignment probabilities > 0.75; Figure 2C,D). Duplicated occurrence locations were merged into one location. Coordinates are provided in decimal degrees. [file EVA-17-e70047-s006.xlsx]

## Sheet: Hoja1
Supplementary table 2. Occurrence locations of FNEA (Floury maize of Northeastern Argentina) and HNWA (Highland maize of Northwestern Argentina) individuals employed in the MaxEnt analyses. Locations were retrieved from Bracco et al. (2016) and this work (Supplementary Table 1). Groups were limited based on the STRUCTURE and DAPC analyses (membership coefficients or assignment probabilities > 0.7…
STRUCTURE CLUSTER	LATITUDE	LONGITUDE
FNEA	-32.3952	-59.9881
FNEA	-30.999	-57.9184
FNEA	-30.3833	-58.75
FNEA	-30.043	-57.8217
FNEA	-29.0097	-58.9662
FNEA	-27.7033	-58.7672
FNEA	-27.471	-58.8403
FNEA	-27.1598	-59.3864
FNEA	-27.1422	-55.4094
FNEA	-27.1248	-53.8368
FNEA	-27.0244	-59.3835
FNEA	-26.8364	-59.0622
FNEA	-26.6478	-54.2435
FNEA	-26.523	-53.924
FNEA	-26.4837	-53.8558
FNEA	-26.4837	-54.137
FNEA	-26.3546	-53.8108
FNEA	-26.3546	-54.1894
FNEA	-26.34	-60.1817
FNEA	-26.2519	-53.6488
FNEA	-26.2398	-54.6036
FNEA	-25.7327	-59.11
FNEA	-24.9792	-58.8225
FNEA	-22	-48
FNEA	-20	-44
HNWA	-39.9167	-72.5
HNWA	-33.0667	-71.0333
HNWA	-32.25	-70.8333
HNWA	-23.85	-65.4667
HNWA	-23.7222	-65.5
HNWA	-23.6536	-65.4308
HNWA	-23.6147	-65.4106
HNWA	-23.5916	-65.4238
HNWA	-23.5847	-65.4149
HNWA	-23.5784	-65.3944
HNWA	-23.577	-65.3926
HNWA	-23.519	-65.4066
HNWA	-23.5	-70.3333
HNWA	-23.4328	-66.4902
HNWA	-23.4167	-66.4833
HNWA	-23.4007	-66.3628
HNWA	-23.3883	-65.3448
HNWA	-23.3069	-65.3576
HNWA	-23.2518	-65.3297
HNWA	-23.239	-65.3429
HNWA	-23.2097	-65.3641
HNWA	-23.2	-65.35
HNWA	-22.25	-64.9667
HNWA	-21.9	-63.65
HNWA	-21.8333	-64.1333
HNWA	-20.45	-63.5333
HNWA	-20.4167	-63.2833
HNWA	-20.35	-64.1667
HNWA	-19.9167	-69.5167
HNWA	-19.5833	-65.75
HNWA	-19.0333	-65.2667
HNWA	-18	-70.8833
HNWA	-17.8	-63.1667
HNWA	-17.5	-65.6667
HNWA	-17.4167	-65.9167
HNWA	-17.3833	-66.1833
HNWA	-17.0167	-72.0167
HNWA	-16.5	-68.15
HNWA	-16.2333	-72.4667
HNWA	-16	-67.65
HNWA	-15.9333	-69.8833
HNWA	-15.5833	-68.7167
HNWA	-14.8833	-70.6
HNWA	-14.6833	-64.9833
HNWA	-14.3833	-72.9167
HNWA	-14.25	-69.4333
HNWA	-14.2	-71.3833
HNWA	-13.6667	-71.6833
HNWA	-13.6667	-73.3667
HNWA	-13.6333	-71.7333
HNWA	-13.6167	-72.8667
HNWA	-13.5333	-71.9
HNWA	-13.5333	-71.9333
HNWA	-13.3333	-71.95
HNWA	-13.2667	-72.2667
HNWA	-13.2	-74.25
HNWA	-13.1667	-74.0833
HNWA	-13.1167	-72.65
HNWA	-13.0167	-73.9833
HNWA	-12.95	-72.6333
HNWA	-12.9333	-74.25
HNWA	-12.8833	-74.5667
HNWA	-12.8167	-72.7167
HNWA	-12.6167	-74.9
HNWA	-12.4	-74.9
HNWA	-12.3333	-74.7
HNWA	-12.1667	-74.9
HNWA	-12.05	-77.05
HNWA	-11.95	-75.25
HNWA	-11.9167	-75.3167
HNWA	-11.8167	-75.3833
HNWA	-11.5	-76.6667
HNWA	-11.3333	-67.6667
HNWA	-11.1167	-77.6167
HNWA	-10.8	-77.7167
HNWA	-10.0667	-78.1667
HNWA	-9.9167	-76.25
HNWA	-9.3833	-77.1667
HNWA	-9.2667	-77.6333
HNWA	-9.2	-77.6833
HNWA	-9.1667	-77.7333
HNWA	-9.0667	-77.8167
HNWA	-8.8833	-77.9
HNWA	-8.7	-77.3833
HNWA	-8.6333	-77.6
HNWA	-8.6167	-77.8667
HNWA	-8.5833	-77.9167
HNWA	-8.5667	-77.6167
HNWA	-8.5333	-77.8833
HNWA	-8.5167	-77.15
HNWA	-8.5167	-77.8667
HNWA	-8.4833	-78.05
HNWA	-8.4	-78.0167
HNWA	-7.9	-78.5833
HNWA	-7.1667	-78.5167
HNWA	-6.7167	-79.7833
HNWA	-6.7167	-79.9167
HNWA	-6.6833	-78.5333
HNWA	-6.55	-79.8667
HNWA	-6.5	-76.5
HNWA	-6.1833	-77.9
HNWA	-6.15	-77.9167
HNWA	-5.9167	-76.1
HNWA	-5.5667	-79.5333
HNWA	-5.3333	-79.4167
HNWA	-5.2333	-79.45
HNWA	-5.1	-80.1667
HNWA	-4	-79.2167
HNWA	-2.7	-78.8667
HNWA	-2.6167	-78.6667
HNWA	-2.3167	-80.7
HNWA	-1.6833	-78.6667
HNWA	-1.6667	-78.6667
HNWA	-1.4167	-78.6667
HNWA	-1.3833	-78.6167
HNWA	-1.3333	-78.5
HNWA	-0.9167	-78.9167
HNWA	-0.3667	-78.5
HNWA	-0.3167	-78.45
HNWA	-0.2833	-78.5833
HNWA	-0.0667	-78.5833
HNWA	-0.05	-78.45
HNWA	0	-78
HNWA	0.05	-78.2
HNWA	0.1167	-78.6667
HNWA	0.1667	-78.3333
HNWA	0.35	-78.2
HNWA	0.3667	-78.1333
HNWA	0.3667	-78.4167
HNWA	0.75	-78
HNWA	1.0833	-77.6167
HNWA	2.85	-78.6667
HNWA	19.7	-97.2167
