# Supplementary material for: Genome‐Wide Diversity in Lowland and Highland Maize Landraces From Southern South America: Population Genetics Insights to Assist Conservation
Source: Evol Appl. 2024 Dec 1;17(12):e70047. doi: 10.1111/eva.70047 (PMC11609054; doi:10.1111/eva.70047)
Supplement: Supplementary file 8 — Table S3. Estimated allele frequency (P) divergence among groups computed using point estimates of P by STRUCTURE. K = 4. The classification of each group was based on the majority presence of groups defined a priori according to Lia et al. (2009), Bracco et al. (2016), López et al. (2021) and Rivas et al. (2022): FNEA (Floury maize of Northeastern Argentina); PNEA (Popcorn of Northeastern Argentina); HNWA (Highland maize of Northwestern Argentina); LNWA (Lowland maize of Western Argentina), and PNWA (Popcorn of Northwestern Argentina). [file EVA-17-e70047-s002.xlsx]

## Sheet: Hoja1
Supplementary table 3. Estimated allele frequency (P) divergence among groups computed using point estimates of P by STRUCTURE. K=4. The classification of each group was based on the majority presence of groups defined a priori according to Lia et al. (2009), Bracco et al. (2016), López et al. (2021) and Rivas et al. (2022): FNEA (Floury maize of Northeastern Argentina); PNEA (Popcorn of Northeas…
	1	2	3	4
1	-	0.072	0.0564	0.0652
2	0.072	-	0.0513	0.0428
3	0.0564	0.0513	-	0.0263
4	0.0652	0.0428	0.0263	-
	1: green group (mainly PNWA); 2: orange group (mainly HNWA); 3: pink group (mainly LNWA/PNEA); 4: light blue group (mainly FNEA)
