# Supplementary material for: Genome‐Wide Diversity in Lowland and Highland Maize Landraces From Southern South America: Population Genetics Insights to Assist Conservation
Source: Evol Appl. 2024 Dec 1;17(12):e70047. doi: 10.1111/eva.70047 (PMC11609054; doi:10.1111/eva.70047)
Supplement: Supplementary file 9 — Table S4. (A) Supporting information of the identification of outlier loci with BayPass (Gautier 2015), including SNP basic data, BayPass statistics information, SnpEff annotation of the found outlier loci, allelic frequencies of the outlier loci, and functional annotation of genes that contain SNPs identified as outlier loci in their bodies. HNWA: Highland maize of Northwestern Argentina. FNEA: Floury maize of Northeastern Argentina. (B) Identification of genes within 2 Mb intervals around outlier SNPs. [file EVA-17-e70047-s010.xlsx]

## Sheet: S. table 4A
Supplementary table 4. (A) Supplementary data of the identification of outlier loci with BayPass (Gautier 2015), including SNP basic data, BayPass statistics information, SnpEff annotation of the found outlier loci, allelic frequencies of the outlier loci, and functional annotation of genes that contain SNPs identified as outlier loci in their bodies. HNWA: Highland maize of Northwestern Argentin…
SNP (outlier loci)				Baypass	SnpEff Annotation				Allelic frequencies			Gene
Chromosome	Position	Reference	Alternative	M_XtX statistics	SnpEff Annotation	SnpEff Annotation Impact	SnpEff closest gene	HNWA-Reference SNP	HNWA-Alternative SNP	FNEA-Reference SNP	FNEA-Alternative SNP	Annotation of individual genes
2	67593465	C	A	5.9024	intergenic_region	MODIFIER	Zm00001d003915-Zm00001d003917	1	0	0.478261	0.521739
2	77013991	A	G	7.22982	intergenic_region	MODIFIER	Zm00001d004027-Zm00001d004033	0.383333	0.616667	1	0
2	178028481	G	T	6.24682	intergenic_region	MODIFIER	Zm00001d005538-Zm00001d005539	0.883333	0.116667	0.152174	0.847826
3	60768447	T	A	6.08159	intergenic_region	MODIFIER	Zm00001d040734-Zm00001d040735	1	0	0.456522	0.543478
3	78532742	C	G	7.56581	intergenic_region	MODIFIER	Zm00001d040911-Zm00001d040912	0.983333	0.0166667	0.173913	0.826087
3	82799640	G	A	7.93076	intergenic_region	MODIFIER	Zm00001d040954-Zm00001d040958	0.983333	0.0166667	0.152174	0.847826
3	96799426	T	C	9.54575	intergenic_region	MODIFIER	Zm00001d041088-Zm00001d041090	1	0	0.195652	0.804348
3	96822239	T	A	9.07592	intergenic_region	MODIFIER	Zm00001d041090-Zm00001d041092	1	0	0.217391	0.782609
3	96822570	T	G	9.15553	intergenic_region	MODIFIER	Zm00001d041090-Zm00001d041092	1	0	0.217391	0.782609
3	97303122	A	G	7.07768	intergenic_region	MODIFIER	Zm00001d041099-Zm00001d041101	1	0	0.369565	0.630435
3	97737352	G	A	5.98415	intergenic_region	MODIFIER	Zm00001d041107-Zm00001d041108	0.983333	0.0166667	0.282609	0.717391
3	97851223	T	C	7.0607	intergenic_region	MODIFIER	Zm00001d041108-Zm00001d041109	1	0	0.369565	0.630435
3	97851477	G	A	7.00892	intergenic_region	MODIFIER	Zm00001d041108-Zm00001d041109	1	0	0.369565	0.630435
3	123772938	C	T	6.2669	intergenic_region	MODIFIER	Zm00001d041491-Zm00001d000600	0.15	0.85	0.869565	0.130435
5	45292171	T	A	5.46561	intergenic_region	MODIFIER	Zm00001d014414-Zm00001d014415	1	0	0.521739	0.478261
5	59257354	T	C	6.18236	intron_variant	MODIFIER	Zm00001d014690	0.133333	0.866667	0.847826	0.152174	arftf35 (ARF-transcription factor 35). Auxin response factor.
5	70790404	C	T	6.93663	intergenic_region	MODIFIER	Zm00001d014973-Zm00001d014974	0.416667	0.583333	1	0
5	103760614	G	A	5.66462	intergenic_region	MODIFIER	Zm00001d015657-Zm00001d015658	0.0666667	0.933333	0.717391	0.282609
5	113601437	T	C	5.5041	intergenic_region	MODIFIER	Zm00001d015724-Zm00001d015729	0.916667	0.0833333	0.23913	0.76087
5	117623640	G	A	6.42663	5_prime_UTR_variant	MODIFIER	Zm00001d015765	1	0	0.434783	0.565217	AT2G47210 myb-like transcription factor family protein / knock out swc4-1 Reduced plant size, curled leaves, accelerated leaf senescence,reduced organ size (smaller cells) likely due to reduced ploidy levels/ acceleration in flowering time observed for swc4i plants under LD conditions
5	117623846	A	T	6.41855	missense_variant	MODERATE	Zm00001d015765	1	0	0.434783	0.565217
6	64466796	T	C	5.67316	intergenic_region	MODIFIER	Zm00001d035981-Zm00001d035982	1	0	0.5	0.5
6	64826114	G	A	5.85163	missense_variant	MODERATE	Zm00001d035987	1	0	0.478261	0.521739	Duf594 (unkown transmembrane protein)
7	53711279	C	T	6.03353	intergenic_region	MODIFIER	Zm00001d019719-Zm00001d019721	0.5	0.5	1	0
7	53942584	C	T	5.73164	intergenic_region	MODIFIER	Zm00001d019724-Zm00001d019725	0.516667	0.483333	1	0
7	53942858	C	T	5.6924	intergenic_region	MODIFIER	Zm00001d019724-Zm00001d019725	0.516667	0.483333	1	0
7	75242241	C	T	8.13336	intergenic_region	MODIFIER	Zm00001d019910-Zm00001d019912	0.1	0.9	0.934783	0.0652174
7	76081981	C	T	8.14029	intergenic_region	MODIFIER	Zm00001d019920-Zm00001d019922	0.1	0.9	0.934783	0.0652174
7	77700298	C	T	5.5206	intergenic_region	MODIFIER	Zm00001d019936-Zm00001d019937	0.9	0.1	0.217391	0.782609
7	77741694	G	A	5.87083	intergenic_region	MODIFIER	Zm00001d019937-Zm00001d019938	0.9	0.1	0.195652	0.804348
7	79053629	C	T	6.90722	intergenic_region	MODIFIER	Zm00001d001166-Zm00001d019948	1	0	0.391304	0.608696
7	81445424	C	T	5.69883	intergenic_region	MODIFIER	Zm00001d019971-Zm00001d019976	0.983333	0.0166667	0.304348	0.695652
7	82937056	C	G	5.49387	intergenic_region	MODIFIER	Zm00001d019987-Zm00001d019988	0.983333	0.0166667	0.326087	0.673913
7	119141899	G	T	6.0509	synonymous_variant	LOW	Zm00001d020497	1	0	0.456522	0.543478	cipk28. calcineurin B-like-interacting protein kinase28. AT4G30960/mutante atcipk6kd exhibited cotyledons fused at the base and thick hypocotyls. Slight reduction in root length was observed in atcipk6kd seedlings 14 days after sowing. Delayed emergence of lateral roots. Decrease in shoot to root auxin transport at the apex and at the hypocotyl–root junction. Greater sensitivity to salt stress. D…
8	37432099	T	G	5.83026	intergenic_region	MODIFIER	Zm00001d009114-Zm00001d009115	1	0	0.478261	0.521739
8	65336540	A	G	7.72466	intergenic_region	MODIFIER	Zm00001d009454-Zm00001d009458	0.183333	0.816667	0.978261	0.0217391
8	65336826	T	G	7.87991	intergenic_region	MODIFIER	Zm00001d009454-Zm00001d009458	0.166667	0.833333	0.978261	0.0217391
8	78819685	A	G	5.38706	intergenic_region	MODIFIER	Zm00001d009738-Zm00001d009740	0.15	0.85	0.804348	0.195652
8	86783072	C	T	5.54742	intergenic_region	MODIFIER	Zm00001d009877-Zm00001d009878	0.933333	0.0666667	0.26087	0.73913
9	60664621	C	T	6.19577	intergenic_region	MODIFIER	Zm00001d046060-Zm00001d046064	0.466667	0.533333	1	0
9	136387865	G	A	5.65656	synonymous_variant	LOW	Zm00001d047587	0.866667	0.133333	0.173913	0.826087	bZIP-transcription factor 105 -Glucose-6-phosphate 1-dehydrogenase 4 chloroplastic. AT1G09420/Encodes a protein similar to glucose-6-phosphate dehydrogenase but, based on amino acid differences in the active site and lack of activity, does not encode a functional G6PDH. The amino acid sequence for the consensus sequence of the G6PDH active site (DHYLGKE) differs in three places in this protein. g…
9	159292724	T	C	5.53198	intergenic_region	MODIFIER	Zm00001d048573-Zm00001d048574	0.9	0.1	0.217391	0.782609
10	37988569	G	A	5.89247	intergenic_region	MODIFIER	Zm00001d024028-Zm00001d024029	0.216667	0.783333	0.913043	0.0869565
10	41730905	C	G	6.87004	intergenic_region	MODIFIER	Zm00001d024072-Zm00001d024075	0.783333	0.216667	0.0434783	0.956522
10	42774935	G	A	6.94013	intergenic_region	MODIFIER	Zm00001d024083-Zm00001d024088	0.216667	0.783333	0.978261	0.0217391
10	43826754	C	T	7.60177	intergenic_region	MODIFIER	Zm00001d024093-Zm00001d024094	0.8	0.2	0.0217391	0.978261
10	44130024	C	T	7.50397	intergenic_region	MODIFIER	Zm00001d024094-Zm00001d024096	0.783333	0.216667	0.0217391	0.978261
10	44130263	G	T	7.28068	intergenic_region	MODIFIER	Zm00001d024094-Zm00001d024096	0.783333	0.216667	0.0217391	0.978261
10	44242408	G	A	7.44367	intergenic_region	MODIFIER	Zm00001d024094-Zm00001d024096	0.783333	0.216667	0.0217391	0.978261
10	44270465	G	C	7.31076	intergenic_region	MODIFIER	Zm00001d024094-Zm00001d024096	0.783333	0.216667	0.0217391	0.978261
10	44887371	C	T	7.64319	intergenic_region	MODIFIER	Zm00001d024096-Zm00001d024101	0.8	0.2	0.0217391	0.978261
10	53409103	G	A	6.89795	intergenic_region	MODIFIER	Zm00001d024177-Zm00001d024178	0.416667	0.583333	1	0
10	86490945	G	A	8.6513	intergenic_region	MODIFIER	Zm00001d024756-Zm00001d024757	0.95	0.05	0.0869565	0.913043
10	88008381	G	A	5.52812	intergenic_region	MODIFIER	Zm00001d024784-Zm00001d024786	0.9	0.1	0.217391	0.782609
10	88008624	T	G	5.83068	intergenic_region	MODIFIER	Zm00001d024784-Zm00001d024786	0.9	0.1	0.195652	0.804348
10	125014193	T	C	8.20269	missense_variant	MODERATE	Zm00001d025651	1	0	0.282609	0.717391	AT1G55870/ABA-HYPERSENSITIVE GERMINATION 2/Encodes a poly(A)-specific ribonuclease, AtPARN. Expression of AtPARN is upregulated by ABA or stress treatment.

## Sheet: S. table 4B
Supplementary table 4. (B) Identification of genes within 2 Mb intervals around outlier SNPs.
	SNP		Gene
SNP	Chromosome	Position	Initial position of the gene	Final position of the gene	Strand	Gene ID (Ensemble Database)
		66593465	66707941	66708477	+	Zm00001d003905
			66815688	66823285	+	Zm00001d003911
			66899922	66900596	-	Zm00001d003912
			66964007	66969688	-	Zm00001d003913
			67259619	67260338	+	Zm00001d003914
596	2	67593465	67512034	67512673	+	Zm00001d003915
			67660105	67665061	+	Zm00001d003917
			68055164	68055694	-	Zm00001d003920
			68239457	68247954	+	Zm00001d003922
			68465595	68483377	-	Zm00001d003923
			68550654	68555257	-	Zm00001d003924
		68593465	68587601	68592566	-	Zm00001d003925
		76013991	76032746	76036570	+	Zm00001d004019
			76069583	76077522	-	Zm00001d004020
			76077655	76080443	+	Zm00001d004021
			76081377	76085776	-	Zm00001d004022
			76316303	76331103	-	Zm00001d004023
			76504003	76504242	-	Zm00001d004024
			76578813	76580774	+	Zm00001d004025
621	2	77013991	76710061	76719825	-	Zm00001d004027
			77475647	77477608	-	Zm00001d004033
			77498933	77503393	-	Zm00001d004035
		78013991	77705738	77717321	+	Zm00001d004036
		177028481	177061818	177071736	-	Zm00001d005516
			177072895	177075399	-	Zm00001d005517
			177077454	177085222	-	Zm00001d005518
			177086345	177087920	-	Zm00001d005519
			177218082	177221636	-	Zm00001d005520
			177280596	177281775	-	Zm00001d005523
			177283367	177286586	+	Zm00001d005524
			177284079	177284407	-	Zm00001d005525
			177301117	177306292	+	Zm00001d005528
			177314311	177316238	+	Zm00001d005529
			177345314	177349031	-	Zm00001d005530
			177352851	177355953	+	Zm00001d005531
			177521140	177524929	+	Zm00001d005532
			177646510	177655478	+	Zm00001d005534
			177655850	177675449	-	Zm00001d005535
			177663856	177665243	+	Zm00001d005536
			177761782	177762270	-	Zm00001d005537
785	2	178028481	177986492	178020096	+	Zm00001d005538
			178058279	178065291	+	Zm00001d005539
			178070483	178072538	+	Zm00001d005540
			178095230	178095963	+	Zm00001d005541
			178096528	178100358	-	Zm00001d005542
			178128443	178129663	+	Zm00001d005543
			178130749	178133587	+	Zm00001d005544
			178134446	178134988	-	Zm00001d005545
			178195810	178206466	-	Zm00001d005546
			178261462	178270758	+	Zm00001d005547
			178272006	178275113	+	Zm00001d005550
			178279826	178280397	+	Zm00001d005551
			178280696	178281362	-	Zm00001d005552
			178299985	178303122	-	Zm00001d005554
			178387744	178392292	-	Zm00001d005557
			178429165	178436518	-	Zm00001d005558
			178519828	178520879	-	Zm00001d005561
			178526093	178526823	-	Zm00001d005562
			178602264	178619387	+	Zm00001d005563
			178648651	178650038	-	Zm00001d005564
			178663502	178665013	-	Zm00001d005566
			178755831	178759117	-	Zm00001d005568
			178765358	178768491	-	Zm00001d005570
			178776391	178778522	-	Zm00001d005571
		179028481	178919567	178933420	-	Zm00001d005573
		59768447	59836378	59845920	+	Zm00001d040717
			59856753	59860220	+	Zm00001d040720
			59860481	59869531	-	Zm00001d040721
			60028341	60029252	-	Zm00001d040722
			60039974	60040911	-	Zm00001d040723
			60048141	60062020	-	Zm00001d040724
			60285344	60288098	+	Zm00001d040725
			60288264	60293502	-	Zm00001d040726
			60294162	60294729	-	Zm00001d040727
			60340516	60341581	-	Zm00001d040728
			60566359	60577844	+	Zm00001d040730
			60610220	60613780	+	Zm00001d040731
			60679832	60682468	+	Zm00001d040733
944	3	60768447	60728812	60733163	+	Zm00001d040734
			60817984	60822374	+	Zm00001d040735
			60952847	60960982	-	Zm00001d040737
			60984964	60989776	-	Zm00001d040738
			61112541	61113011	+	Zm00001d040739
			61277845	61281064	+	Zm00001d040741
			61373603	61380589	-	Zm00001d040743
		61768447	61451035	61462754	-	Zm00001d040744
		77532742	77818840	77819376	-	Zm00001d040905
			77989126	77989626	+	Zm00001d040906
			78109998	78110561	-	Zm00001d040910
1005	3	78532742	78500458	78502637	+	Zm00001d040911
			78587432	78588344	+	Zm00001d040912
			78717133	78717823	+	Zm00001d040913
			78976277	78976849	-	Zm00001d040916
		79532742	79222601	79256661	+	Zm00001d040920
		81799640	82337239	82340801	-	Zm00001d040952
			82375568	82389001	+	Zm00001d040953
1020	3	82799640	82416424	82429112	+	Zm00001d040954
			83072273	83074361	+	Zm00001d040958
			83206343	83223323	+	Zm00001d040959
		83799640	83471507	83498515	-	Zm00001d040960
		95799426	96077271	96081198	+	Zm00001d041082
			96133441	96171332	-	Zm00001d041083
			96374135	96377733	+	Zm00001d041086
			96428158	96432932	+	Zm00001d041087
1061	3	96799426	96602269	96606539	+	Zm00001d041088
			96813844	96816484	+	Zm00001d041090
			96989702	97015813	+	Zm00001d041092
			97125804	97129214	+	Zm00001d041095
			97126226	97126799	-	Zm00001d041096
			97280292	97285444	+	Zm00001d041098
			97286151	97293583	-	Zm00001d041099
			97412506	97416279	+	Zm00001d041101
			97419162	97420064	+	Zm00001d041102
			97446205	97447180	+	Zm00001d041103
			97449711	97453154	+	Zm00001d041104
			97492098	97509622	+	Zm00001d041105
			97598594	97599321	+	Zm00001d041107
		97799426	97773979	97798160	+	Zm00001d041108
		95822239	96077271	96081198	+	Zm00001d041082
			96133441	96171332	-	Zm00001d041083
			96374135	96377733	+	Zm00001d041086
			96428158	96432932	+	Zm00001d041087
			96602269	96606539	+	Zm00001d041088
1062	3	96822239	96813844	96816484	+	Zm00001d041090
			96989702	97015813	+	Zm00001d041092
			97125804	97129214	+	Zm00001d041095
			97126226	97126799	-	Zm00001d041096
			97280292	97285444	+	Zm00001d041098
			97286151	97293583	-	Zm00001d041099
			97412506	97416279	+	Zm00001d041101
			97419162	97420064	+	Zm00001d041102
			97446205	97447180	+	Zm00001d041103
			97449711	97453154	+	Zm00001d041104
			97492098	97509622	+	Zm00001d041105
			97598594	97599321	+	Zm00001d041107
		97822239	97773979	97798160	+	Zm00001d041108
		95822570	96077271	96081198	+	Zm00001d041082
			96133441	96171332	-	Zm00001d041083
			96374135	96377733	+	Zm00001d041086
			96428158	96432932	+	Zm00001d041087
			96602269	96606539	+	Zm00001d041088
1063	3	96822570	96813844	96816484	+	Zm00001d041090
			96989702	97015813	+	Zm00001d041092
			97125804	97129214	+	Zm00001d041095
			97126226	97126799	-	Zm00001d041096
			97280292	97285444	+	Zm00001d041098
			97286151	97293583	-	Zm00001d041099
			97412506	97416279	+	Zm00001d041101
			97419162	97420064	+	Zm00001d041102
			97446205	97447180	+	Zm00001d041103
			97449711	97453154	+	Zm00001d041104
			97492098	97509622	+	Zm00001d041105
			97598594	97599321	+	Zm00001d041107
		97822570	97773979	97798160	+	Zm00001d041108
		96303122	96374135	96377733	+	Zm00001d041086
			96428158	96432932	+	Zm00001d041087
			96602269	96606539	+	Zm00001d041088
			96813844	96816484	+	Zm00001d041090
			96989702	97015813	+	Zm00001d041092
			97125804	97129214	+	Zm00001d041095
			97126226	97126799	-	Zm00001d041096
			97280292	97285444	+	Zm00001d041098
1064	3	97303122	97286151	97293583	-	Zm00001d041099
			97412506	97416279	+	Zm00001d041101
			97419162	97420064	+	Zm00001d041102
			97446205	97447180	+	Zm00001d041103
			97449711	97453154	+	Zm00001d041104
			97492098	97509622	+	Zm00001d041105
			97598594	97599321	+	Zm00001d041107
			97773979	97798160	+	Zm00001d041108
			97911517	97911888	-	Zm00001d041109
			97974955	97982185	-	Zm00001d041111
		98303122	98130861	98139735	-	Zm00001d041112
		96737352	96813844	96816484	+	Zm00001d041090
			96989702	97015813	+	Zm00001d041092
			97125804	97129214	+	Zm00001d041095
			97126226	97126799	-	Zm00001d041096
			97280292	97285444	+	Zm00001d041098
			97286151	97293583	-	Zm00001d041099
			97412506	97416279	+	Zm00001d041101
			97419162	97420064	+	Zm00001d041102
			97446205	97447180	+	Zm00001d041103
			97449711	97453154	+	Zm00001d041104
			97492098	97509622	+	Zm00001d041105
1066	3	97737352	97598594	97599321	+	Zm00001d041107
			97773979	97798160	+	Zm00001d041108
			97911517	97911888	-	Zm00001d041109
			97974955	97982185	-	Zm00001d041111
		98737352	98130861	98139735	-	Zm00001d041112
		96851223	96989702	97015813	+	Zm00001d041092
			97125804	97129214	+	Zm00001d041095
			97126226	97126799	-	Zm00001d041096
			97280292	97285444	+	Zm00001d041098
			97286151	97293583	-	Zm00001d041099
			97412506	97416279	+	Zm00001d041101
			97419162	97420064	+	Zm00001d041102
			97446205	97447180	+	Zm00001d041103
			97449711	97453154	+	Zm00001d041104
			97492098	97509622	+	Zm00001d041105
			97598594	97599321	+	Zm00001d041107
1068	3	97851223	97773979	97798160	+	Zm00001d041108
			97911517	97911888	-	Zm00001d041109
			97974955	97982185	-	Zm00001d041111
			98130861	98139735	-	Zm00001d041112
		98851223	98749658	98758321	+	Zm00001d041119
		96851477	96989702	97015813	+	Zm00001d041092
			97125804	97129214	+	Zm00001d041095
			97126226	97126799	-	Zm00001d041096
			97280292	97285444	+	Zm00001d041098
			97286151	97293583	-	Zm00001d041099
			97412506	97416279	+	Zm00001d041101
			97419162	97420064	+	Zm00001d041102
			97446205	97447180	+	Zm00001d041103
			97449711	97453154	+	Zm00001d041104
			97492098	97509622	+	Zm00001d041105
			97598594	97599321	+	Zm00001d041107
1069	3	97851477	97773979	97798160	+	Zm00001d041108
			97911517	97911888	-	Zm00001d041109
			97974955	97982185	-	Zm00001d041111
			98130861	98139735	-	Zm00001d041112
		98851477	98749658	98758321	+	Zm00001d041119
		122772938	122812570	122814203	-	Zm00001d041481
			123242703	123249152	-	Zm00001d041484
			123488067	123493205	-	Zm00001d041488
			123607100	123613712	-	Zm00001d041489
1115	3	123772938	123760201	123767258	-	Zm00001d041491
			124129914	124133015	+	Zm00001d041495
			124141793	124143878	+	Zm00001d041496
			124224716	124231074	-	Zm00001d041497
			124368610	124370607	-	Zm00001d041498
			124520824	124521369	+	Zm00001d041502
			124540297	124543804	+	Zm00001d041504
		124772938	124671506	124674990	-	Zm00001d041506
		44292171	44332049	44336641	-	Zm00001d014389
			44425623	44431178	+	Zm00001d014391
			44433059	44433846	-	Zm00001d014392
			44434846	44436794	-	Zm00001d014393
			44445932	44451687	-	Zm00001d014394
			44453007	44456042	+	Zm00001d014395
			44456780	44457441	-	Zm00001d014396
			44462216	44467346	-	Zm00001d014397
			44467789	44468320	-	Zm00001d014398
			44470186	44471866	+	Zm00001d014399
			44472455	44480342	-	Zm00001d014400
			44474957	44475520	+	Zm00001d014401
			44701128	44705362	-	Zm00001d014405
			44706104	44706454	-	Zm00001d014406
			44838062	44838313	-	Zm00001d014407
			45046683	45063326	-	Zm00001d014411
			45063849	45065087	+	Zm00001d014412
			45128930	45149802	-	Zm00001d014413
1741	5	45292171	45253037	45256002	-	Zm00001d014414
			45481477	45483162	-	Zm00001d014415
			45484963	45485800	-	Zm00001d014416
			45485967	45493732	+	Zm00001d014417
			45731508	45735197	+	Zm00001d014418
			45785643	45787979	-	Zm00001d014419
			45945830	45947982	-	Zm00001d014421
			45956643	45962835	+	Zm00001d014422
			46040813	46045477	-	Zm00001d014423
		46292171	46054446	46055704	+	Zm00001d014424
		58257354	58283123	58283920	-	Zm00001d014670
			58561932	58566470	+	Zm00001d014671
			58562438	58562935	-	Zm00001d014672
			58592104	58595583	-	Zm00001d014673
			58597635	58609068	-	Zm00001d014674
			58659914	58661357	-	Zm00001d014679
			58717057	58718941	-	Zm00001d014680
			58733463	58734257	+	Zm00001d014681
			58760829	58761221	-	Zm00001d014682
			58813575	58828125	-	Zm00001d014683
			58999593	59015973	+	Zm00001d014685
			59002403	59002867	-	Zm00001d014686
			59017351	59024982	+	Zm00001d014687
			59060310	59062051	+	Zm00001d014688
			59191559	59200676	+	Zm00001d014689
1765	5	59257354	59249984	59258522	+	Zm00001d014690
			59274742	59278009	-	Zm00001d014692
			59627611	59628537	+	Zm00001d014693
			59685981	59738121	+	Zm00001d014695
			59771775	59774538	+	Zm00001d014696
			59818537	59820557	-	Zm00001d014697
			59822722	59827354	-	Zm00001d014698
			59893227	59894110	-	Zm00001d014699
			59903618	59907430	+	Zm00001d014701
			59909139	59912025	-	Zm00001d014702
			59967776	59971418	+	Zm00001d014703
			59971193	59972419	-	Zm00001d014704
			59972600	59977078	+	Zm00001d014705
			60066674	60067243	+	Zm00001d014707
			60081826	60082802	-	Zm00001d014708
			60106171	60107462	+	Zm00001d014710
			60122204	60123058	-	Zm00001d014711
			60146516	60147375	-	Zm00001d014712
		60257354	60219374	60220215	-	Zm00001d014714
		69790404	69975365	69978349	-	Zm00001d014957
			70273022	70274609	-	Zm00001d014958
			70336509	70337792	-	Zm00001d014960
			70342381	70345801	-	Zm00001d014961
			70346062	70351651	+	Zm00001d014962
			70352028	70356300	-	Zm00001d014963
			70369381	70369767	-	Zm00001d014964
			70370353	70372492	+	Zm00001d014965
			70373947	70376193	-	Zm00001d014966
			70442524	70460253	-	Zm00001d014967
			70459261	70463506	+	Zm00001d014968
			70572894	70574745	+	Zm00001d014969
			70576573	70577620	-	Zm00001d014970
			70578141	70581320	-	Zm00001d014971
			70604666	70608218	+	Zm00001d014972
1784	5	70790404	70720012	70727303	+	Zm00001d014973
			70809087	70817325	+	Zm00001d014974
			70814203	70814899	-	Zm00001d014975
			70820654	70822222	+	Zm00001d014976
			70822621	70833837	-	Zm00001d014977
			70912357	70915070	-	Zm00001d014978
			71063270	71067861	-	Zm00001d014983
			71081505	71083052	-	Zm00001d014984
			71085221	71092386	-	Zm00001d014986
			71221086	71222436	-	Zm00001d014987
			71247670	71250750	+	Zm00001d014988
			71262940	71264436	-	Zm00001d014989
			71267717	71268967	-	Zm00001d014990
			71272462	71282929	+	Zm00001d014991
			71284099	71284418	-	Zm00001d014992
			71285640	71289674	-	Zm00001d014993
			71393772	71397897	+	Zm00001d014994
			71410131	71412758	-	Zm00001d014995
			71418219	71421473	+	Zm00001d014996
			71503072	71509439	-	Zm00001d014998
			71589804	71590586	-	Zm00001d015000
		71790404	71763664	71766447	-	Zm00001d015001
		102760614	102956749	102958369	+	Zm00001d015644
			103008598	103008900	-	Zm00001d015645
			103214832	103229223	+	Zm00001d015649
			103224054	103224485	-	Zm00001d015650
			103229657	103231129	-	Zm00001d015651
			103232699	103233867	-	Zm00001d015653
			103263345	103264414	-	Zm00001d015654
			103458929	103463990	-	Zm00001d015656
1868	5	103760614	103724521	103733837	-	Zm00001d015657
			103850842	103855288	-	Zm00001d015658
			104161775	104162116	+	Zm00001d015661
			104166856	104167719	-	Zm00001d015662
			104209488	104209994	-	Zm00001d015664
			104213019	104220553	-	Zm00001d015665
		104760614	104743192	104743665	+	Zm00001d015669
		112601437	112707895	112710811	+	Zm00001d015721
			112752607	112755567	+	Zm00001d015722
			113153688	113156112	-	Zm00001d015723
1914	5	113601437	113204928	113207047	-	Zm00001d015724
			114029491	114040449	+	Zm00001d015729
			114127797	114128849	-	Zm00001d015730
			114164209	114167250	-	Zm00001d015731
		114601437	114324145	114328130	-	Zm00001d015733
		116623640	116653359	116653961	-	Zm00001d015756
			116654906	116655674	+	Zm00001d015757
			116966419	116976384	+	Zm00001d015758
			116972852	116973938	-	Zm00001d015759
1920	5	117623640	117619917	117651075	-	Zm00001d015765
			117655752	117656213	-	Zm00001d015766
			118084092	118085317	+	Zm00001d015767
			118157621	118163996	+	Zm00001d015769
			118194632	118197035	+	Zm00001d015770
			118252711	118254474	+	Zm00001d015772
			118255300	118255866	+	Zm00001d015773
			118261593	118262790	-	Zm00001d015774
			118262810	118266561	+	Zm00001d015775
			118459230	118463385	+	Zm00001d015776
			118463714	118464650	+	Zm00001d015777
		118623640	118613302	118616603	+	Zm00001d015778
		116623846	116653359	116653961	-	Zm00001d015756
			116654906	116655674	+	Zm00001d015757
			116966419	116976384	+	Zm00001d015758
			116972852	116973938	-	Zm00001d015759
1921	5	117623846	117619917	117651075	-	Zm00001d015765
			117655752	117656213	-	Zm00001d015766
			118084092	118085317	+	Zm00001d015767
			118157621	118163996	+	Zm00001d015769
			118194632	118197035	+	Zm00001d015770
			118252711	118254474	+	Zm00001d015772
			118255300	118255866	+	Zm00001d015773
			118261593	118262790	-	Zm00001d015774
			118262810	118266561	+	Zm00001d015775
			118459230	118463385	+	Zm00001d015776
			118463714	118464650	+	Zm00001d015777
		118623846	118613302	118616603	+	Zm00001d015778
		63466796	63517695	63518039	-	Zm00001d035969
			63721756	63733465	+	Zm00001d035973
			63764140	63769331	-	Zm00001d035974
			63921812	63926812	-	Zm00001d035975
			64145771	64146614	-	Zm00001d035978
			64328543	64329202	+	Zm00001d035980
2183	6	64466796	64341269	64343119	-	Zm00001d035981
			64561305	64572981	+	Zm00001d035982
			64659326	64671466	+	Zm00001d035984
			64770391	64773167	-	Zm00001d035986
			64825811	64828234	+	Zm00001d035987
			64831967	64832901	+	Zm00001d035988
			64968486	64975065	+	Zm00001d035989
			64975900	64984945	-	Zm00001d035990
			65101474	65106753	-	Zm00001d035992
			65161869	65163259	+	Zm00001d035993
			65164556	65165566	-	Zm00001d035994
			65188418	65189322	-	Zm00001d035995
			65191039	65191325	-	Zm00001d035996
			65192540	65193059	+	Zm00001d035997
			65217358	65219351	+	Zm00001d035999
			65226988	65229537	+	Zm00001d036000
			65313239	65315468	+	Zm00001d036001
			65319552	65320753	-	Zm00001d036002
			65322473	65323171	+	Zm00001d036003
			65324773	65335323	-	Zm00001d036004
		65466796	65374441	65376839	+	Zm00001d036006
		63826114	63921812	63926812	-	Zm00001d035975
			64145771	64146614	-	Zm00001d035978
			64328543	64329202	+	Zm00001d035980
			64341269	64343119	-	Zm00001d035981
			64561305	64572981	+	Zm00001d035982
			64659326	64671466	+	Zm00001d035984
2187	6	64826114	64770391	64773167	-	Zm00001d035986
			64825811	64828234	+	Zm00001d035987
			64831967	64832901	+	Zm00001d035988
			64968486	64975065	+	Zm00001d035989
			64975900	64984945	-	Zm00001d035990
			65101474	65106753	-	Zm00001d035992
			65161869	65163259	+	Zm00001d035993
			65164556	65165566	-	Zm00001d035994
			65188418	65189322	-	Zm00001d035995
			65191039	65191325	-	Zm00001d035996
			65192540	65193059	+	Zm00001d035997
			65217358	65219351	+	Zm00001d035999
			65226988	65229537	+	Zm00001d036000
			65313239	65315468	+	Zm00001d036001
			65319552	65320753	-	Zm00001d036002
			65322473	65323171	+	Zm00001d036003
			65324773	65335323	-	Zm00001d036004
			65374441	65376839	+	Zm00001d036006
			65514626	65517557	-	Zm00001d036008
		65826114	65519482	65524396	+	Zm00001d036010
		52711279	52926066	52926533	+	Zm00001d019709
			53102038	53103238	-	Zm00001d019710
			53175242	53176762	-	Zm00001d019711
			53178504	53179541	+	Zm00001d019712
			53421857	53422972	-	Zm00001d019718
2429	7	53711279	53590581	53601030	-	Zm00001d019719
			53758610	53793722	-	Zm00001d019721
			53764422	53766386	+	Zm00001d019723
			53793950	53799927	+	Zm00001d019724
			54052810	54053334	+	Zm00001d019725
			54059859	54060383	-	Zm00001d019726
			54088916	54093193	-	Zm00001d019727
			54271371	54271981	-	Zm00001d019729
			54368417	54369754	+	Zm00001d019731
			54454572	54459567	-	Zm00001d019733
		54711279	54535486	54536259	-	Zm00001d019734
		52942584	53102038	53103238	-	Zm00001d019710
			53175242	53176762	-	Zm00001d019711
			53178504	53179541	+	Zm00001d019712
			53421857	53422972	-	Zm00001d019718
			53590581	53601030	-	Zm00001d019719
			53758610	53793722	-	Zm00001d019721
			53764422	53766386	+	Zm00001d019723
2432	7	53942584	53793950	53799927	+	Zm00001d019724
			54052810	54053334	+	Zm00001d019725
			54059859	54060383	-	Zm00001d019726
			54088916	54093193	-	Zm00001d019727
			54271371	54271981	-	Zm00001d019729
			54368417	54369754	+	Zm00001d019731
			54454572	54459567	-	Zm00001d019733
		54942584	54535486	54536259	-	Zm00001d019734
		52942858	53102038	53103238	-	Zm00001d019710
			53175242	53176762	-	Zm00001d019711
			53178504	53179541	+	Zm00001d019712
			53421857	53422972	-	Zm00001d019718
			53590581	53601030	-	Zm00001d019719
			53758610	53793722	-	Zm00001d019721
			53764422	53766386	+	Zm00001d019723
2433	7	53942858	53793950	53799927	+	Zm00001d019724
			54052810	54053334	+	Zm00001d019725
			54059859	54060383	-	Zm00001d019726
			54088916	54093193	-	Zm00001d019727
			54271371	54271981	-	Zm00001d019729
			54368417	54369754	+	Zm00001d019731
			54454572	54459567	-	Zm00001d019733
		54942858	54535486	54536259	-	Zm00001d019734
		74242241	74375269	74402681	-	Zm00001d019905
			74613007	74659068	-	Zm00001d019907
			74635475	74637280	+	Zm00001d019908
2556	7	75242241	74914084	74914947	-	Zm00001d019910
			75333734	75336064	+	Zm00001d019912
			75379857	75386193	+	Zm00001d019914
			75419641	75440800	-	Zm00001d019915
			75419666	75419905	+	Zm00001d019916
			75446344	75452925	-	Zm00001d019917
			75722450	75722778	+	Zm00001d019919
		76242241	75825526	75839429	-	Zm00001d019920
		75081981	75333734	75336064	+	Zm00001d019912
			75379857	75386193	+	Zm00001d019914
			75419641	75440800	-	Zm00001d019915
			75419666	75419905	+	Zm00001d019916
			75446344	75452925	-	Zm00001d019917
			75722450	75722778	+	Zm00001d019919
2562	7	76081981	75825526	75839429	-	Zm00001d019920
			76564755	76573638	-	Zm00001d019922
			76634746	76636122	+	Zm00001d019923
			76706213	76706572	-	Zm00001d019925
		77081981	76710997	76715496	-	Zm00001d019926
		76700298	76706213	76706572	-	Zm00001d019925
			76710997	76715496	-	Zm00001d019926
			77375717	77376177	+	Zm00001d019933
			77376492	77379346	-	Zm00001d019934
2569	7	77700298	77664397	77665592	+	Zm00001d019936
			77715379	77716321	-	Zm00001d019937
			78278841	78280217	+	Zm00001d019941
			78291965	78292417	-	Zm00001d019942
			78395163	78397265	+	Zm00001d019943
			78416595	78422185	+	Zm00001d019944
			78504047	78505887	-	Zm00001d019945
		78700298	78559530	78562275	-	Zm00001d019946
		76741694	77375717	77376177	+	Zm00001d019933
			77376492	77379346	-	Zm00001d019934
			77664397	77665592	+	Zm00001d019936
2570	7	77741694	77715379	77716321	-	Zm00001d019937
			78278841	78280217	+	Zm00001d019941
			78291965	78292417	-	Zm00001d019942
			78395163	78397265	+	Zm00001d019943
			78416595	78422185	+	Zm00001d019944
			78504047	78505887	-	Zm00001d019945
		78741694	78559530	78562275	-	Zm00001d019946
		78053629	78278841	78280217	+	Zm00001d019941
			78291965	78292417	-	Zm00001d019942
			78395163	78397265	+	Zm00001d019943
			78416595	78422185	+	Zm00001d019944
			78504047	78505887	-	Zm00001d019945
			78559530	78562275	-	Zm00001d019946
2576	7	79053629	78818456	78858726	+	Zm00001d019947
			79090235	79097992	+	Zm00001d019948
			79129506	79133336	+	Zm00001d019949
			79542481	79552728	+	Zm00001d019950
			79613298	79626000	-	Zm00001d019951
			79658216	79658778	+	Zm00001d019952
			79661289	79662168	+	Zm00001d019953
		80053629	79910359	79922761	+	Zm00001d019956
		80445424	80607083	80609117	+	Zm00001d019960
			80640166	80656679	+	Zm00001d019961
			80647296	80649800	-	Zm00001d019962
			80964993	80976965	+	Zm00001d019966
			81037496	81041060	-	Zm00001d019967
			81047310	81060369	-	Zm00001d019968
2578	7	81445424	81148274	81152604	+	Zm00001d019971
			81480910	81483424	+	Zm00001d019976
			81484382	81485008	+	Zm00001d019977
			81486383	81509317	-	Zm00001d019978
			81720803	81722984	-	Zm00001d019980
			81821997	81825706	+	Zm00001d019981
		82445424	81911649	81915296	-	Zm00001d019983
		81937056	82804094	82805861	+	Zm00001d019985
2585	7	82937056	82851887	82855838	+	Zm00001d019987
			83010258	83023722	-	Zm00001d019988
			83154243	83155427	+	Zm00001d019989
			83170171	83173915	+	Zm00001d019990
			83412970	83422876	+	Zm00001d019991
			83426349	83431534	+	Zm00001d019992
			83431805	83433304	+	Zm00001d019993
			83695073	83698127	+	Zm00001d019994
		83937056	83905784	83907809	-	Zm00001d019998
		118141899	118401084	118402897	-	Zm00001d020483
			118427318	118428124	-	Zm00001d020484
			118508903	118513372	-	Zm00001d020485
			118536132	118536971	+	Zm00001d020486
			118586787	118588445	+	Zm00001d020487
			118618906	118624347	+	Zm00001d020488
			118655580	118655879	+	Zm00001d020489
			118687248	118689664	-	Zm00001d020490
			118699108	118719439	+	Zm00001d020491
			118720426	118722244	-	Zm00001d020492
			118943562	118945865	-	Zm00001d020493
			118947979	118955494	-	Zm00001d020494
			118963352	118964584	-	Zm00001d020495
			119111856	119113250	-	Zm00001d020496
2645	7	119141899	119140649	119141980	+	Zm00001d020497
			119318932	119324220	-	Zm00001d020498
			119411001	119414845	+	Zm00001d020500
			119464269	119466526	+	Zm00001d020501
			119514623	119518178	+	Zm00001d020502
			119599850	119600170	-	Zm00001d020503
			119611781	119612107	+	Zm00001d020504
			119716928	119722086	-	Zm00001d020505
			119725308	119728580	-	Zm00001d020506
			119758035	119759934	-	Zm00001d020507
			119793266	119797173	+	Zm00001d020510
			119798832	119803132	+	Zm00001d020511
			119803166	119808874	-	Zm00001d020512
			119935930	119961121	-	Zm00001d020515
			119982387	119992486	-	Zm00001d020516
		120141899	120055755	120057476	-	Zm00001d020517
		36432099	36433019	36433669	-	Zm00001d009102
			36535940	36537052	+	Zm00001d009103
			36611399	36612571	-	Zm00001d009104
			36614243	36615391	-	Zm00001d009105
			36619344	36620099	+	Zm00001d009106
			36817445	36818866	+	Zm00001d009108
			36843619	36843942	-	Zm00001d009109
			37006576	37007113	-	Zm00001d009110
			37072470	37077657	-	Zm00001d009111
			37142883	37144876	-	Zm00001d009112
			37201817	37207181	-	Zm00001d009113
2800	8	37432099	37230363	37232919	+	Zm00001d009114
			37495856	37497585	-	Zm00001d009115
			37498981	37499415	+	Zm00001d009116
			37517954	37519823	+	Zm00001d009117
			37520293	37521579	-	Zm00001d009118
			37558809	37559692	+	Zm00001d009119
			37567615	37568648	+	Zm00001d009121
			37713430	37720026	+	Zm00001d009122
			37790210	37794148	-	Zm00001d009123
			38114642	38120409	-	Zm00001d009124
		38432099	38258470	38277612	+	Zm00001d009125
		64336540	64426230	64427152	+	Zm00001d009435
			64430332	64433696	-	Zm00001d009436
			64583138	64584442	-	Zm00001d009438
			64588227	64593921	+	Zm00001d009439
			64596135	64598982	-	Zm00001d009440
			64739709	64743657	-	Zm00001d009445
			64744407	64745015	+	Zm00001d009446
			64820691	64826734	+	Zm00001d009447
			64890259	64903168	+	Zm00001d009448
			64910815	64912360	+	Zm00001d009449
			64912459	64915463	-	Zm00001d009450
			65141869	65150943	-	Zm00001d009452
2849	8	65336540	65306994	65309426	+	Zm00001d009454
			65431691	65432905	+	Zm00001d009458
			65483156	65484503	+	Zm00001d009459
			65514614	65515879	+	Zm00001d009461
			65587583	65588848	+	Zm00001d009462
			65727195	65727880	+	Zm00001d009463
			65746229	65749118	+	Zm00001d009465
			65751139	65752318	+	Zm00001d009466
			65782410	65783537	+	Zm00001d009468
			65967573	65969427	-	Zm00001d009469
			66130625	66133282	+	Zm00001d009472
			66143320	66146867	+	Zm00001d009473
			66181870	66189883	-	Zm00001d009474
			66261505	66262884	-	Zm00001d009475
		66336540	66327073	66329752	-	Zm00001d009476
		64336826	64426230	64427152	+	Zm00001d009435
			64430332	64433696	-	Zm00001d009436
			64583138	64584442	-	Zm00001d009438
			64588227	64593921	+	Zm00001d009439
			64596135	64598982	-	Zm00001d009440
			64739709	64743657	-	Zm00001d009445
			64744407	64745015	+	Zm00001d009446
			64820691	64826734	+	Zm00001d009447
			64890259	64903168	+	Zm00001d009448
			64910815	64912360	+	Zm00001d009449
			64912459	64915463	-	Zm00001d009450
			65141869	65150943	-	Zm00001d009452
2850	8	65336826	65306994	65309426	+	Zm00001d009454
			65431691	65432905	+	Zm00001d009458
			65483156	65484503	+	Zm00001d009459
			65514614	65515879	+	Zm00001d009461
			65587583	65588848	+	Zm00001d009462
			65727195	65727880	+	Zm00001d009463
			65746229	65749118	+	Zm00001d009465
			65751139	65752318	+	Zm00001d009466
			65782410	65783537	+	Zm00001d009468
			65967573	65969427	-	Zm00001d009469
			66130625	66133282	+	Zm00001d009472
			66143320	66146867	+	Zm00001d009473
			66181870	66189883	-	Zm00001d009474
			66261505	66262884	-	Zm00001d009475
		66336826	66327073	66329752	-	Zm00001d009476
		77819685	77904227	77909237	+	Zm00001d009723
			77913640	77925636	-	Zm00001d009724
			77933762	77941132	-	Zm00001d009726
			78048174	78051296	+	Zm00001d009727
			78053324	78054686	-	Zm00001d009728
			78101117	78103088	-	Zm00001d009729
			78166563	78167504	+	Zm00001d009730
			78406103	78411071	+	Zm00001d009731
			78413598	78415125	-	Zm00001d009732
			78509895	78519823	+	Zm00001d009733
			78554679	78556193	-	Zm00001d009734
			78597291	78602479	+	Zm00001d009735
			78659182	78659787	-	Zm00001d009736
			78662500	78663476	-	Zm00001d009737
			78664431	78667427	-	Zm00001d009738
2879	8	78819685	78864307	78867209	+	Zm00001d009740
			78866446	78869538	-	Zm00001d009741
			79019679	79021421	+	Zm00001d009743
			79159645	79185286	+	Zm00001d009745
			79189766	79191121	+	Zm00001d009746
			79418294	79421379	+	Zm00001d009747
			79515447	79516171	-	Zm00001d009748
			79541746	79548341	+	Zm00001d009749
			79623875	79651205	-	Zm00001d009750
			79664630	79676090	-	Zm00001d009751
			79782869	79784324	+	Zm00001d009752
			79788466	79795801	-	Zm00001d009753
		79819685	79796398	79796742	-	Zm00001d009754
		85783072	85801961	85806980	+	Zm00001d009866
			86006161	86009235	-	Zm00001d009868
			86257136	86260258	+	Zm00001d009870
			86285842	86287599	+	Zm00001d009871
			86435082	86440261	+	Zm00001d009872
			86595281	86616755	+	Zm00001d009873
			86637512	86639226	+	Zm00001d009874
			86744168	86745360	-	Zm00001d009875
			86749320	86750225	-	Zm00001d009876
2898	8	86783072	86773769	86776719	+	Zm00001d009877
			86792766	86798116	-	Zm00001d009878
			86964414	86974986	+	Zm00001d009879
			87060552	87077799	-	Zm00001d009880
			87083361	87084596	-	Zm00001d009881
			87301378	87313130	-	Zm00001d009883
			87444219	87444773	-	Zm00001d009886
			87459056	87459496	-	Zm00001d009887
			87461049	87464385	+	Zm00001d009888
			87464523	87467367	-	Zm00001d009889
			87550201	87555557	+	Zm00001d009890
		87783072	87730225	87731601	-	Zm00001d009891
		59664621	59665541	59665816	+	Zm00001d046050
			60326844	60327584	+	Zm00001d046053
			60326844	60327986	+	Zm00001d046054
			60348395	60348643	-	Zm00001d046055
3123	9	60664621	60497376	60505212	-	Zm00001d046060
			60756496	60757602	-	Zm00001d046064
			60763922	60768842	+	Zm00001d046065
			60867878	60868629	+	Zm00001d046066
			61129116	61134201	+	Zm00001d046068
			61153377	61158758	+	Zm00001d046069
			61237721	61238293	+	Zm00001d046071
			61238885	61249100	+	Zm00001d046072
		61664621	61597161	61601700	+	Zm00001d046073
		135387865	135397669	135411098	+	Zm00001d047557
			135452418	135457138	+	Zm00001d047558
			135498629	135502493	+	Zm00001d047559
			135552770	135553699	-	Zm00001d047560
			135579591	135581931	+	Zm00001d047561
			135605511	135608671	-	Zm00001d047562
			135613729	135615657	-	Zm00001d047563
			135716503	135717048	-	Zm00001d047565
			135786367	135793506	-	Zm00001d047566
			135816674	135817471	+	Zm00001d047567
			135870804	135871424	-	Zm00001d047568
			135941110	135946433	+	Zm00001d047570
			135971742	135972095	-	Zm00001d047571
			135979484	135980791	+	Zm00001d047573
			136088982	136094529	+	Zm00001d047574
			136185732	136187949	-	Zm00001d047579
			136191568	136192252	-	Zm00001d047580
			136326165	136330736	-	Zm00001d047581
			136350922	136352658	+	Zm00001d047582
			136358669	136371826	+	Zm00001d047583
			136373485	136374831	+	Zm00001d047584
3209	9	136387865	136381079	136391778	-	Zm00001d047587
			136495956	136499410	+	Zm00001d047589
			136547131	136547676	+	Zm00001d047591
			136548859	136577025	-	Zm00001d047592
			136581371	136589737	-	Zm00001d047593
			136613119	136620199	+	Zm00001d047594
			136681682	136684331	-	Zm00001d047595
			136685710	136687858	-	Zm00001d047596
			136692838	136695470	+	Zm00001d047597
			136746594	136748549	-	Zm00001d047599
			136751508	136756867	+	Zm00001d047600
			136758400	136763052	-	Zm00001d047601
			136815569	136815850	-	Zm00001d047602
			136816009	136820004	-	Zm00001d047603
			136912555	136913267	-	Zm00001d047604
			136921388	136922278	+	Zm00001d047605
			136943102	136964868	+	Zm00001d047607
			136965576	136979812	-	Zm00001d047608
			136981411	136987747	+	Zm00001d047609
			136988518	136989362	-	Zm00001d047610
			136991892	136993606	+	Zm00001d047611
			137003089	137008784	-	Zm00001d047612
			137012662	137014747	-	Zm00001d047613
			137029373	137029981	-	Zm00001d047614
			137071534	137073815	-	Zm00001d047615
			137077616	137080587	+	Zm00001d047616
			137102247	137104733	-	Zm00001d047617
			137184849	137185370	-	Zm00001d047618
			137221601	137224404	-	Zm00001d047619
			137229665	137231701	-	Zm00001d047620
			137293525	137294295	-	Zm00001d047621
		137387865	137329046	137330891	-	Zm00001d047622
		158292724	158364788	158371143	+	Zm00001d048544
			158371874	158377251	+	Zm00001d048545
			158404988	158464567	-	Zm00001d048546
			158517739	158519168	-	Zm00001d048547
			158521157	158525351	-	Zm00001d048548
			158532400	158534244	-	Zm00001d048550
			158534769	158536095	-	Zm00001d048551
			158537471	158553298	-	Zm00001d048552
			158559409	158560844	+	Zm00001d048553
			158621254	158622907	-	Zm00001d048554
			158628089	158628907	-	Zm00001d048555
			158637581	158648645	+	Zm00001d048556
			158667068	158667751	-	Zm00001d048558
			158676268	158677167	-	Zm00001d048559
			158683140	158684127	-	Zm00001d048560
			158743668	158744834	+	Zm00001d048561
			158799848	158813205	-	Zm00001d048562
			158817346	158819060	-	Zm00001d048563
			158839268	158844061	+	Zm00001d048564
			158844223	158845460	-	Zm00001d048565
			158877485	158881546	+	Zm00001d048566
			158944251	158953300	+	Zm00001d048567
			159039632	159047635	+	Zm00001d048568
			159051867	159053940	-	Zm00001d048569
			159272497	159278773	+	Zm00001d048570
3257	9	159292724	159282726	159284887	+	Zm00001d048573
			159326202	159349212	-	Zm00001d048574
			159480993	159515420	-	Zm00001d048575
			159531032	159535776	-	Zm00001d048576
		160292724	159667998	159691083	+	Zm00001d048577
		36988569	37077737	37079837	+	Zm00001d024016
			37082417	37086200	-	Zm00001d024017
			37085965	37102852	+	Zm00001d024018
			37311469	37313771	-	Zm00001d024022
			37447250	37448145	-	Zm00001d024023
			37879487	37880623	-	Zm00001d024027
3322	10	37988569	37894909	37899157	+	Zm00001d024028
			38039992	38043742	+	Zm00001d024029
			38227276	38228679	+	Zm00001d024030
			38570776	38575734	-	Zm00001d024033
			38698828	38720756	+	Zm00001d024034
			38787097	38794588	-	Zm00001d024035
			38795360	38821643	+	Zm00001d024036
			38844199	38849055	-	Zm00001d024037
			38851989	38852621	-	Zm00001d024038
		38988569	38854460	38855209	-	Zm00001d024040
		40730905	40747708	40752335	-	Zm00001d024060
			40785677	40787055	+	Zm00001d024061
			40787545	40788949	+	Zm00001d024062
			40871683	40878006	+	Zm00001d024063
			40878588	40879085	-	Zm00001d024064
			41073293	41087885	-	Zm00001d024066
			41313379	41314896	-	Zm00001d024068
			41419113	41423564	+	Zm00001d024070
			41457090	41458519	-	Zm00001d024071
3329	10	41730905	41643302	41644902	+	Zm00001d024072
			42074660	42079454	-	Zm00001d024075
			42160780	42161379	-	Zm00001d024079
			42493160	42494244	+	Zm00001d024082
		42730905	42507737	42511403	-	Zm00001d024083
		41774935	42074660	42079454	-	Zm00001d024075
			42160780	42161379	-	Zm00001d024079
			42493160	42494244	+	Zm00001d024082
3332	10	42774935	42507737	42511403	-	Zm00001d024083
			43222466	43225929	+	Zm00001d024088
			43766059	43771787	-	Zm00001d024092
		43774935	43772576	43777204	-	Zm00001d024093
		42826754	43222466	43225929	+	Zm00001d024088
			43766059	43771787	-	Zm00001d024092
3337	10	43826754	43772576	43777204	-	Zm00001d024093
			44110305	44115719	+	Zm00001d024094
		44826754	44453581	44455088	+	Zm00001d024096
		43130024	43222466	43225929	+	Zm00001d024088
			43766059	43771787	-	Zm00001d024092
			43772576	43777204	-	Zm00001d024093
3338	10	44130024	44110305	44115719	+	Zm00001d024094
			44453581	44455088	+	Zm00001d024096
			44982622	44984577	-	Zm00001d024101
		45130024	45051775	45053151	-	Zm00001d024102
		43130263	43222466	43225929	+	Zm00001d024088
			43766059	43771787	-	Zm00001d024092
			43772576	43777204	-	Zm00001d024093
3339	10	44130263	44110305	44115719	+	Zm00001d024094
los mismos genes que 3338			44453581	44455088	+	Zm00001d024096
			44982622	44984577	-	Zm00001d024101
		45130263	45051775	45053151	-	Zm00001d024102
		43242408	43766059	43771787	-	Zm00001d024092
			43772576	43777204	-	Zm00001d024093
3341	10	44242408	44110305	44115719	+	Zm00001d024094
			44453581	44455088	+	Zm00001d024096
			44982622	44984577	-	Zm00001d024101
		45242408	45051775	45053151	-	Zm00001d024102
		43270465	43766059	43771787	-	Zm00001d024092
			43772576	43777204	-	Zm00001d024093
3343	10	44270465	44110305	44115719	+	Zm00001d024094
			44453581	44455088	+	Zm00001d024096
			44982622	44984577	-	Zm00001d024101
		45270465	45051775	45053151	-	Zm00001d024102
		43887371	44110305	44115719	+	Zm00001d024094
3344	10	44887371	44453581	44455088	+	Zm00001d024096
			44982622	44984577	-	Zm00001d024101
			45051775	45053151	-	Zm00001d024102
			45381410	45382084	+	Zm00001d024103
		45887371	45703239	45704101	-	Zm00001d024105
		52409103	52657634	52660741	-	Zm00001d024170
			52662145	52669708	-	Zm00001d024171
			52977094	52979444	-	Zm00001d024174
			53027195	53031460	-	Zm00001d024175
3375	10	53409103	53180767	53181039	+	Zm00001d024177
			53430604	53434813	-	Zm00001d024178
			53535372	53538235	+	Zm00001d024179
			53540016	53540344	+	Zm00001d024181
			53543878	53544393	+	Zm00001d024183
			53581332	53584446	+	Zm00001d024184
			53917369	53918410	+	Zm00001d024185
			54193799	54195523	+	Zm00001d024186
		54409103	54271062	54274725	+	Zm00001d024187
		85490945	85508260	85512046	-	Zm00001d024729
			85589259	85592180	+	Zm00001d024732
			85592812	85596617	-	Zm00001d024733
			85620431	85625034	+	Zm00001d024734
			85695743	85696928	+	Zm00001d024735
			85734218	85735478	-	Zm00001d024738
			85756793	85765328	-	Zm00001d024739
			85787650	85788772	+	Zm00001d024740
			85797180	85797602	-	Zm00001d024741
			85863324	85863746	+	Zm00001d024742
			85863842	85866636	+	Zm00001d024743
			85872249	85877606	-	Zm00001d024744
			85907865	85909026	-	Zm00001d024745
			85988783	85989775	-	Zm00001d024749
			86031628	86032341	-	Zm00001d024750
			86089300	86090481	-	Zm00001d024751
			86136391	86137413	-	Zm00001d024752
			86312505	86313524	+	Zm00001d024753
			86460332	86461525	+	Zm00001d024754
			86464826	86469049	+	Zm00001d024755
3421	10	86490945	86469146	86473935	-	Zm00001d024756
			86553758	86554777	+	Zm00001d024757
			86563313	86576507	-	Zm00001d024759
			86575066	86575988	+	Zm00001d024760
			86600566	86601487	-	Zm00001d024761
			86732567	86742134	-	Zm00001d024762
			87102320	87104398	+	Zm00001d024763
			87125356	87129447	+	Zm00001d024764
			87211477	87213531	+	Zm00001d024765
			87218080	87221164	+	Zm00001d024767
			87223395	87227959	-	Zm00001d024768
			87265402	87267750	-	Zm00001d024770
			87291646	87292414	-	Zm00001d024771
			87301613	87302477	+	Zm00001d024772
			87329843	87332227	+	Zm00001d024775
			87350836	87353261	+	Zm00001d024776
			87362142	87363092	-	Zm00001d024777
		87490945	87401369	87401545	-	Zm00001d024778
		87008381	87102320	87104398	+	Zm00001d024763
			87125356	87129447	+	Zm00001d024764
			87211477	87213531	+	Zm00001d024765
			87218080	87221164	+	Zm00001d024767
			87223395	87227959	-	Zm00001d024768
			87265402	87267750	-	Zm00001d024770
			87291646	87292414	-	Zm00001d024771
			87301613	87302477	+	Zm00001d024772
			87329843	87332227	+	Zm00001d024775
			87350836	87353261	+	Zm00001d024776
			87362142	87363092	-	Zm00001d024777
			87401369	87401545	-	Zm00001d024778
			87527065	87528243	+	Zm00001d024779
			87545456	87546629	+	Zm00001d024781
			87873243	87875279	+	Zm00001d024783
3424	10	88008381	87973477	87976336	-	Zm00001d024784
			88286604	88287509	+	Zm00001d024786
			88361369	88366871	+	Zm00001d024787
			88367424	88377930	-	Zm00001d024788
			88437757	88439157	-	Zm00001d024789
			88456372	88457198	-	Zm00001d024790
			88457480	88458826	-	Zm00001d024791
			88508473	88508670	+	Zm00001d024794
			88558321	88561147	+	Zm00001d024795
			88564959	88571359	+	Zm00001d024796
			88673507	88673767	-	Zm00001d024798
			88684061	88684357	-	Zm00001d024799
			88699677	88699964	-	Zm00001d024800
			88718249	88718494	-	Zm00001d024802
			88741519	88753055	+	Zm00001d024803
			88761813	88768843	-	Zm00001d024804
			88769388	88769984	+	Zm00001d024805
			88824825	88833384	+	Zm00001d024806
			88836429	88842405	+	Zm00001d024807
			88844039	88846874	+	Zm00001d024808
			88853062	88854141	-	Zm00001d024809
			88887562	88889100	-	Zm00001d024810
		89008381	89007998	89009129	+	Zm00001d024811
		87008624	87102320	87104398	+	Zm00001d024763
			87125356	87129447	+	Zm00001d024764
			87211477	87213531	+	Zm00001d024765
			87218080	87221164	+	Zm00001d024767
			87223395	87227959	-	Zm00001d024768
			87265402	87267750	-	Zm00001d024770
			87291646	87292414	-	Zm00001d024771
			87301613	87302477	+	Zm00001d024772
			87329843	87332227	+	Zm00001d024775
			87350836	87353261	+	Zm00001d024776
			87362142	87363092	-	Zm00001d024777
			87401369	87401545	-	Zm00001d024778
			87527065	87528243	+	Zm00001d024779
			87545456	87546629	+	Zm00001d024781
			87873243	87875279	+	Zm00001d024783
3425	10	88008624	87973477	87976336	-	Zm00001d024784
			88286604	88287509	+	Zm00001d024786
			88361369	88366871	+	Zm00001d024787
			88367424	88377930	-	Zm00001d024788
			88437757	88439157	-	Zm00001d024789
			88456372	88457198	-	Zm00001d024790
			88457480	88458826	-	Zm00001d024791
			88508473	88508670	+	Zm00001d024794
			88558321	88561147	+	Zm00001d024795
			88564959	88571359	+	Zm00001d024796
			88673507	88673767	-	Zm00001d024798
			88684061	88684357	-	Zm00001d024799
			88699677	88699964	-	Zm00001d024800
			88718249	88718494	-	Zm00001d024802
			88741519	88753055	+	Zm00001d024803
			88761813	88768843	-	Zm00001d024804
			88769388	88769984	+	Zm00001d024805
			88824825	88833384	+	Zm00001d024806
			88836429	88842405	+	Zm00001d024807
			88844039	88846874	+	Zm00001d024808
			88853062	88854141	-	Zm00001d024809
			88887562	88889100	-	Zm00001d024810
		89008624	89007998	89009129	+	Zm00001d024811
		124014193	124037257	124039095	+	Zm00001d025616
			124144806	124148744	+	Zm00001d025617
			124150806	124152123	+	Zm00001d025618
			124227762	124228881	-	Zm00001d025619
			124229711	124233765	-	Zm00001d025620
			124245088	124245621	-	Zm00001d025621
			124263585	124264328	+	Zm00001d025622
			124266698	124269223	-	Zm00001d025623
			124380367	124383628	+	Zm00001d025624
			124407255	124409576	-	Zm00001d025625
			124409879	124415115	-	Zm00001d025626
			124482884	124483240	+	Zm00001d025627
			124513574	124517653	+	Zm00001d025628
			124622263	124638536	-	Zm00001d025629
			124639082	124640104	+	Zm00001d025632
			124645929	124662204	-	Zm00001d025633
			124662750	124663772	+	Zm00001d025636
			124744226	124745217	+	Zm00001d025638
			124749908	124758178	+	Zm00001d025639
			124760949	124764322	-	Zm00001d025640
			124767675	124768442	+	Zm00001d025641
			124769206	124769689	+	Zm00001d025642
			124859033	124862961	+	Zm00001d025644
			124866769	124867335	+	Zm00001d025645
			124868056	124869592	-	Zm00001d025646
			124897591	124901624	-	Zm00001d025647
			124903559	124904909	+	Zm00001d025649
3481	10	125014193	124927383	124928855	-	Zm00001d025650
			125013169	125020527	-	Zm00001d025651
			125102974	125107740	-	Zm00001d025652
			125107974	125113328	-	Zm00001d025653
			125148713	125149748	-	Zm00001d025654
			125151823	125152140	+	Zm00001d025655
			125206872	125209697	-	Zm00001d025656
			125211002	125215696	-	Zm00001d025657
			125254612	125261724	-	Zm00001d025658
			125277608	125279663	-	Zm00001d025659
			125342471	125344978	+	Zm00001d025660
			125345461	125347269	+	Zm00001d025661
			125362790	125363050	-	Zm00001d025662
			125363945	125369623	-	Zm00001d025663
			125369798	125371471	-	Zm00001d025664
			125373155	125379315	-	Zm00001d025665
			125439324	125445687	+	Zm00001d025666
			125488396	125491008	-	Zm00001d025667
			125572844	125579987	-	Zm00001d025668
			125756452	125761608	-	Zm00001d025669
			125787665	125792972	-	Zm00001d025670
			125810227	125815034	-	Zm00001d025671
			125816403	125817230	+	Zm00001d025672
			125893015	125901899	+	Zm00001d025673
			125986664	125989972	+	Zm00001d025674
			125999213	126000706	-	Zm00001d025675
		126014193	126005851	126006656	+	Zm00001d025676
