# Supplementary material for: Genome‐Wide Diversity in Lowland and Highland Maize Landraces From Southern South America: Population Genetics Insights to Assist Conservation
Source: Evol Appl. 2024 Dec 1;17(12):e70047. doi: 10.1111/eva.70047 (PMC11609054; doi:10.1111/eva.70047)
Supplement: Supplementary file 10 — Table S5. Output of ENMTools (Warren et al. 2021) showing the Schoener's D (Schoener et al. 1968) (A, C, E) and the I statistic (Warren et al. 2008) (B, D, F) comparing MaxEnt distributions for historical climate between FNEA (floury maize Northeastern Argentina) and HNWA (highland maize of Northwestern Argentina) (A, B) and between historical climate and future climate models for FNEA (C, D) and for HNWA (E, F). Green and purple indicate values that were averaged for comparison. [file EVA-17-e70047-s004.xlsx]

## Sheet: Hoja2
Supplementary table 5. Output of ENMTools (Warren et al., 2021) showing the Schoener’s D (Schoener et al., 1968) (A, C, E) and the I statistic (Warren et al., 2008) (B, D, F) comparing MaxEnt distributions for historical climate between FNEA (Floury maize Northeastern Argentina) and HNWA (Highland maize of Northwestern Argentina) (A, B) and between historical climate and future climate models for…
(A) Schoener’s D, HNWA versus FNEA, historical climate
	HNWA	FNEA
HNWA	0	0.100928
FNEA	0.100928	0
(B) I statistic, HNWA versus FNEA, historical climate
	HNWA	FNEA
HNWA	0	0.397958
FNEA	0.397958	0
(C) Schoener’s D, FNEA
	Historical climate	CNMR_CM6_SSP 5.85	MRI_ESM2_SSP 1.26	MRI_ESM2_SSP 2.45	MRI_ESM2_SSP 3.70	MRI_ESM2_SSP 5.85	CNMR_CM6_SSP 1.26	CNMR_CM6_SSP 2.45	CNMR_CM6_SSP 3.70
Historical climate	0	0.173825	0.258431	0.227795	0.206812	0.186238	0.240149	0.216123	0.194736
CNMR_CM6_SSP 5.85	0.173825	0	0.797058	0.833848	0.853918	0.850515	0.851667	0.895113	0.93498
MRI_ESM2_SSP 1.26	0.258431	0.797058	0	0.915746	0.846201	0.803448	0.910817	0.875116	0.838328
MRI_ESM2_SSP 2.45	0.227795	0.833848	0.915746	0	0.901438	0.856647	0.90819	0.901991	0.871935
MRI_ESM2_SSP 3.70	0.206812	0.853918	0.846201	0.901438	0	0.917927	0.855947	0.875675	0.87325
MRI_ESM2_SSP 5.85	0.186238	0.850515	0.803448	0.856647	0.917927	0	0.814528	0.839106	0.845745
CNMR_CM6_SSP 1.26	0.240149	0.851667	0.910817	0.90819	0.855947	0.814528	0	0.93569	0.894497
CNMR_CM6_SSP 2.45	0.216123	0.895113	0.875116	0.901991	0.875675	0.839106	0.93569	0	0.939702
CNMR_CM6_SSP 3.70	0.194736	0.93498	0.838328	0.871935	0.87325	0.845745	0.894497	0.939702	0
Averages:	0.213014	0.872822
(D) I statistic, FNEA
	Historical climate	CNMR_CM6_SSP 5.85	MRI_ESM2_SSP 1.26	MRI_ESM2_SSP 2.45	MRI_ESM2_SSP 3.70	MRI_ESM2_SSP 5.85	CNMR_CM6_SSP 1.26	CNMR_CM6_SSP 2.45	CNMR_CM6_SSP 3.70
Historical climate	0	0.452112	0.515571	0.494311	0.479427	0.466345	0.501611	0.482567	0.468807
CNMR_CM6_SSP 5.85	0.452112	0	0.845615	0.869417	0.880637	0.880756	0.880951	0.911929	0.939489
MRI_ESM2_SSP 1.26	0.515571	0.845615	0	0.928084	0.88225	0.850117	0.921599	0.900752	0.878559
MRI_ESM2_SSP 2.45	0.494311	0.869417	0.928084	0	0.922378	0.888274	0.912619	0.91088	0.89721
MRI_ESM2_SSP 3.70	0.479427	0.880637	0.88225	0.922378	0	0.93078	0.882844	0.895469	0.894357
MRI_ESM2_SSP 5.85	0.466345	0.880756	0.850117	0.888274	0.93078	0	0.854598	0.8714	0.879146
CNMR_CM6_SSP 1.26	0.501611	0.880951	0.921599	0.912619	0.882844	0.854598	0	0.940532	0.914842
CNMR_CM6_SSP 2.45	0.482567	0.911929	0.900752	0.91088	0.895469	0.8714	0.940532	0	0.945259
CNMR_CM6_SSP 3.70	0.468807	0.939489	0.878559	0.89721	0.894357	0.879146	0.914842	0.945259	0
Averages:	0.482594	0.896812
(E) Schoener’s D, HNWA
	Historical climate	CNMR_CM6_SSP 5.85	MRI_ESM2_SSP 1.26	MRI_ESM2_SSP 2.45	MRI_ESM2_SSP 3.70	MRI_ESM2_SSP 5.85	CNMR_CM6_SSP 1.26	CNMR_CM6_SSP 2.45	CNMR_CM6_SSP 3.70
Historical climate	0	0.205778	0.194466	0.18502	0.189375	0.191356	0.194838	0.194647	0.198163
CNMR_CM6_SSP 5.85	0.205778	0	0.59225	0.690886	0.791579	0.770587	0.658445	0.748387	0.841169
MRI_ESM2_SSP 1.26	0.194466	0.59225	0	0.827426	0.669272	0.542139	0.885783	0.795866	0.711542
MRI_ESM2_SSP 2.45	0.18502	0.690886	0.827426	0	0.789021	0.654276	0.847201	0.854077	0.804814
MRI_ESM2_SSP 3.70	0.189375	0.791579	0.669272	0.789021	0	0.816598	0.705227	0.77596	0.815562
MRI_ESM2_SSP 5.85	0.191356	0.770587	0.542139	0.654276	0.816598	0	0.568903	0.636811	0.706772
CNMR_CM6_SSP 1.26	0.194838	0.658445	0.885783	0.847201	0.705227	0.568903	0	0.884033	0.790433
CNMR_CM6_SSP 2.45	0.194647	0.748387	0.795866	0.854077	0.77596	0.636811	0.884033	0	0.889448
CNMR_CM6_SSP 3.70	0.198163	0.841169	0.711542	0.804814	0.815562	0.706772	0.790433	0.889448	0
Averages:	0.194205	0.752302
(F) I statistic, HNWA
	Historical climate	CNMR_CM6_SSP 5.85	MRI_ESM2_SSP 1.26	MRI_ESM2_SSP 2.45	MRI_ESM2_SSP 3.70	MRI_ESM2_SSP 5.85	CNMR_CM6_SSP 1.26	CNMR_CM6_SSP 2.45	CNMR_CM6_SSP 3.70
Historical climate	0	0.474871	0.484357	0.474677	0.469836	0.464019	0.483733	0.479602	0.477919
CNMR_CM6_SSP 5.85	0.474871	0	0.749844	0.796619	0.849222	0.822339	0.790931	0.846406	0.901012
MRI_ESM2_SSP 1.26	0.484357	0.749844	0	0.894463	0.795514	0.718555	0.911255	0.861988	0.816604
MRI_ESM2_SSP 2.45	0.474677	0.796619	0.894463	0	0.864628	0.784605	0.882203	0.877496	0.852761
MRI_ESM2_SSP 3.70	0.469836	0.849222	0.795514	0.864628	0	0.887358	0.810755	0.842326	0.857626
MRI_ESM2_SSP 5.85	0.464019	0.822339	0.718555	0.784605	0.887358	0	0.730406	0.76405	0.792861
CNMR_CM6_SSP 1.26	0.483733	0.790931	0.911255	0.882203	0.810755	0.730406	0	0.925695	0.869836
CNMR_CM6_SSP 2.45	0.479602	0.846406	0.861988	0.877496	0.842326	0.76405	0.925695	0	0.929461
CNMR_CM6_SSP 3.70	0.477919	0.901012	0.816604	0.852761	0.857626	0.792861	0.869836	0.929461	0
Averages:	0.476127	0.836672
